# Supplementary material for: Upfront DPYD Genotyping and Toxicity Associated with Fluoropyrimidine-Based Concurrent Chemoradiotherapy for Oropharyngeal Carcinomas: A Work in Progress
Source: Curr Oncol. 2022 Jan 26;29(2):497–509. doi: 10.3390/curroncol29020045 (PMC8870563; doi:10.3390/curroncol29020045)
Supplement: Supplementary file 1 [file curroncol-29-00045-s001.zip]

Archive with 1 entries (1 files):
- curroncol-1477847-supplementary.pdf
